# Supplementary material for: A Nomogram Predicting the Overall Survival and Cancer-Specific Survival in Patients with Parathyroid Cancer: A Retrospective Study
Source: Front Endocrinol (Lausanne). 2022 May 19;13:850457. doi: 10.3389/fendo.2022.850457 (PMC9160525; doi:10.3389/fendo.2022.850457)
Supplement: Supplementary file 2 [file Table_1.xlsx]

## Sheet: Sheet1
ID	Age code	Age	Marital status code	Marital status	Sex code	Sex	Race code	Race	Grade code	Grade	Laterality code	Laterality	Stage code	Stage	Extension of thyroid or ribbon muscle	Extension of trachea, esophagus, larynx or recurrent laryngeal nerve	Extention of major blood vessels	site of distant metastasis	Surgery code	Surgery	Radiation code	Tumor Size code	Tumor Size	Regional nodes positive code	Regional nodes positive	Cause-specific survival	Survival months	Overall survival	Ca	crCa	P	PTH	ALB	Cr	ALP	TumorVolume	Ki67	PTH after surgery	Ca after surgery
2112993	2	62	1	married	2	Male	3	Other	3	Unknown	2	Right	1	1.Local disease	0	0	0	confined to parathyroid	2	2.Parathyroidectomy	0	1	30	2	Unkown	0	15	0	2.67	2.682	0.92	144	39.4	173	96	6120	NA	13.7	2.28
3652522	1	51	1	married	2	Male	3	Other	3	Unknown	2	Right	2	2.Regional disease	Rib muscle、Thyroid	0	Internal jugular vein	Rigional extension	1	1.En bloc radical resection	0	1	20	1	Yes	0	27	0	3.58	3.446	1.04	1238	46.7	111	142	6000	NA	58.7	2.04
3471699	2	56	1	married	2	Male	3	Other	3	Unknown	1	Light	1	1.Local disease	0	0	0	confined to parathyroid	2	2.Parathyroidectomy	0	1	14	2	Unkown	0	33	0	2.6	2.452	1.07	113.9	47.4	31	105	2002	2	31.94	2.19
3281913	3	77	1	widowed	2	Male	3	Other	3	Unknown	2	Right	3	3.Distant disease	0	0	0	lung	1	1.En bloc radical resection	0	2	65	0	No	1	5	1	2.85	2.952	0.8	243.5	34.9	82	64	56875	NA	34.69	2.03
3844109	2	57	1	married	2	Male	3	Other	3	Unknown	2	Right	2	2.Regional disease	Rib muscle、Thyroid	0	0	Rigional extension	1	1.En bloc radical resection	0	1	30	0	No	0	20	0	3.95	3.858	0.71	864.2	44.6	127	291	6600	10	5.95	2.43
2761358	1	36	1	married	1	Female	3	Other	3	Unknown	3	Right thyroid	3	3.Distant disease	0	0	0	mediastinal lymph nodes	1	1.En bloc radical resection	0	1	40	0	No	0	56	0	2.87	2.832	0.56	177.2	41.9	61	91	18000	5	107.6	2.35
2966544/3107203	1	40	1	married	1	Female	3	Other	3	Unknown	1	Light	3	3.Distant disease	Rib muscle、Thyroid	Esophagus、Recurrent laryngeal nerve	0	lung	2	2.Parathyroidectomy	1	1	38	2	Unkown	1	19	1	4.36	4.322	0.68	1530	41.9	6	1075	12350	5	736.4	2.46
3570852	2	55	1	married	2	Male	3	Other	3	Unknown	2	Right	3	3.Distant disease	0	Esophagus、Recurrent laryngeal nerve	0	bone	1	1.En bloc radical resection	0	2	50	0	No	0	29	0	4.52	4.562	1.48	1946	37.9	255	171	60000	2	50.63	2.17
3532984	3	70	1	married	2	Male	3	Other	3	Unknown	1	Light	2	2.Regional disease	Thyroid	Esophagus	0	Rigional extension	1	1.En bloc radical resection	0	2	50	0	No	0	6	1	3.34	3.364	0.27	574.9	38.8	88	111	60000	NA	6.42	2.6
3606275	1	22	2	single	2	Male	3	Other	3	Unknown	1	Light	1	1.Local disease	0	0	0	confined to parathyroid	1	1.En bloc radical resection	0	1	40	0	No	0	28	0	3.49	3.552	0.53	1807	36.9	120.8	1500	12000	2	199	1.94
3147084	2	54	1	married	2	Male	3	Other	3	Unknown	1	Light	1	1.Local disease	0	0	0	confined to parathyroid	1	1.En bloc radical resection	0	1	30	0	No	0	18	1	4.13	4.07	0.77	2689	43	121	510	10800	5	10.44	2.27
2278413	2	60	1	married	2	Male	3	Other	3	Unknown	1	Light	3	3.Distant disease	Thyroid	Recurrent laryngeal nerve	0	lung	1	1.En bloc radical resection	1	1	30	1	Yes	1	28	1	4.68	4.732	0.97	1853.1	37.4	154	294	13500	20	287.9	2.25
3406206	1	17	2	single	1	Female	3	Other	3	Unknown	1	Light	2	2.Regional disease	Thyroid	0	0	Rigional extension	1	1.En bloc radical resection	0	2	55	0	No	0	35	0	3.6	3.614	0.74	2621	39.3	28	3585	41580	20	7.33	2.66
3473316	3	68	1	married	1	Female	3	Other	3	Unknown	2	Right	1	1.Local disease	0	0	0	confined to parathyroid	2	2.Parathyroidectomy	0	1	14	2	Unkown	0	33	0	3.24	3.21	0.91	251.6	41.5	29	128	2184	NA	12.02	2.49
2620213	2	63	1	married	2	Male	3	Other	3	Unknown	1	Light	2	2.Regional disease	Thyroid	Esophagus、Recurrent laryngeal nerve	0	Rigional extension	1	1.En bloc radical resection	0	1	15	0	No	0	50	0	2.27	2.312	0.83	58.28	37.9	81	72	1950	10	30.08	2.16
3120162	1	30	1	married	1	Female	3	Other	3	Unknown	1	Light	1	1.Local disease	0	0	0	confined to parathyroid	1	1.En bloc radical resection	0	1	30	0	No	0	44	0	3.25	3.142	0.77	2019	45.4	49.3	1379	9000	8	18.13	2.08
2266530	2	58	1	married	1	Female	3	Other	3	Unknown	2	Right	3	3.Distant disease	Thyroid	0	0	lung	2	2.Parathyroidectomy	1	1	25	0	No	1	50	1	3.8	3.866	1.06	1654	36.7	118	709	7500	15	9.81	2.04
2015281	2	60	1	married	2	Male	3	Other	3	Unknown	1	Light	1	1.Local disease	0	0	0	confined to parathyroid	1	1.En bloc radical resection	0	1	37	2	Unkown	0	88	0	2.74	2.792	0.87	316.3	37.4	75	119	4995	5	6.74	2.14
1974120	3	72	1	married	2	Male	3	Other	3	Unknown	1	Light	1	1.Local disease	0	0	0	confined to parathyroid	1	1.En bloc radical resection	0	2	60	0	No	0	49	1	3.88	NA	0.51	1670	NA	240	NA	39000	3	15.72	2.65
3108136	1	53	1	married	2	Male	3	Other	3	Unknown	1	Light	1	1.Local disease	0	0	0	confined to parathyroid	2	2.Parathyroidectomy	0	1	20	0	No	0	44	0	2.79	2.568	1.05	311.4	51.1	68	190	3000	NA	10.37	2.49
1729290	1	49	1	married	1	Female	3	Other	3	Unknown	1	Light	3	3.Distant disease	Rib muscle、Thyroid	Recurrent laryngeal nerve	0	bone	1	1.En bloc radical resection	0	1	40	2	Unkown	0	44	1	3.59	3.65	1.03	2419	37	128	777	8000	20	71.35	2.1
2386014	1	44	1	married	2	Male	3	Other	3	Unknown	2	Right	1	1.Local disease	0	0	0	confined to parathyroid	2	2.Parathyroidectomy	0	2	45	2	Unkown	0	72	0	3.4	3.312	0.7	1010	44.4	72	501	27000	10	40.1	1.95
2562761	1	29	1	married	1	Female	3	Other	3	Unknown	1	Light	2	2.Regional disease	Thyroid	0	0	Rigional extension	1	1.En bloc radical resection	0	2	45	0	No	0	63	0	3.45	3.346	0.78	457.8	45.2	87	264	20250	5	7.54	2.52
2572307	1	45	1	married	2	Male	3	Other	3	Unknown	2	Right	1	1.Local disease	0	0	0	confined to parathyroid	2	2.Parathyroidectomy	0	2	42	2	Unkown	0	63	0	2.91	2.75	0.69	389	48	70	327	37422	NA	44.09	2.08
2602267	1	41	1	married	2	Male	3	Other	3	Unknown	1	Light	1	1.Local disease	0	0	0	confined to parathyroid	2	2.Parathyroidectomy	0	1	25	2	Unkown	0	53	0	3.48	3.532	0.77	463.4	37.4	73	287	4875	10	84.66	2.04
3207571	1	49	1	married	1	Female	3	Other	3	Unknown	3	Right thyroid	1	1.Local disease	0	0	0	confined to parathyroid	1	1.En bloc radical resection	0	1	15	0	No	0	41	0	2.58	2.538	0.82	107.6	42.1	46	81	1320	2	12.46	2.13
3415292	1	41	1	married	2	Male	3	Other	3	Unknown	1	Light	2	2.Regional disease	Thyroid	Recurrent laryngeal nerve、Esophagus	0	Rigional extension	1	1.En bloc radical resection	0	1	32	0	No	0	35	0	4.01	3.838	0.78	1357	48.6	61	343	13440	10	39.82	1.97
3694976	3	76	1	married	1	Female	3	Other	3	Unknown	1	Light	2	2.Regional disease	Thyroid	0	0	Rigional extension	1	1.En bloc radical resection	0	2	45	0	No	0	26	0	3.32	3.332	0.85	804	39.4	83.3	119	25200	5	23.2	2
2210205	3	69	1	married	2	Male	3	Other	3	Unknown	1	Light	1	1.Local disease	0	0	0	confined to parathyroid	1	1.En bloc radical resection	0	1	25	0	No	0	84	0	6.65	6.748	1.91	1821	35.1	177	158.2	6250	NA	21.2	2.14
2963712	1	30	1	married	1	Female	3	Other	3	Unknown	2	Right	1	1.Local disease	0	0	0	confined to parathyroid	2	2.Parathyroidectomy	0	1	35	2	Unkown	0	49	0	2.73	2.65	0.77	1905	44	27	2301	4375	3	36.94	1.87
3102201	2	56	1	married	1	Female	3	Other	3	Unknown	2	Right	1	1.Local disease	0	0	0	confined to parathyroid	2	2.Parathyroidectomy	0	1	26	2	Unkown	0	44	0	3.44	3.302	0.77	2510	46.9	44	3319	5616	10	13.05	2.54
3960575	1	40	1	married	1	Female	3	Other	3	Unknown	2	Right	1	1.Local disease	0	0	0	confined to parathyroid	1	1.En bloc radical resection	0	1	22	0	No	0	15	0	3.6	3.578	1.05	313	41.1	69	356	7744	20	23.7	1.93
3648118	2	56	1	married	1	Female	3	Other	3	Unknown	1	Light	1	1.Local disease	0	0	0	confined to parathyroid	2	2.Parathyroidectomy	0	1	20	0	No	0	17	0	3.5	3.62	0.46	329.6	34	58	119	4320	2	5.9	2.03
1872878	1	31	1	married	1	Female	3	Other	3	Unknown	2	Right	3	3.Distant disease	0	0	0	mediastinal lymph nodes	1	1.En bloc radical resection	0	2	50	0	No	0	95	0	2.89	NA	1.05	283.2	NA	48	159	9000	5	66.93	2.06
1401146	1	30	1	married	1	Female	3	Other	3	Unknown	1	Light	1	1.Local disease	0	0	0	confined to parathyroid	2	2.Parathyroidectomy	0	1	24	0	No	0	117	0	3.4	NA	0.4	1816	NA	NA	NA	4032	40	47.57	2.45
2083785	1	52	1	married	1	Female	3	Other	3	Unknown	2	Right	1	1.Local disease	0	0	0	confined to parathyroid	2	2.Parathyroidectomy	0	1	10	2	Unkown	0	82	0	2.71	2.692	0.8	88.3	40.9	49	42	240	2	66.43	2.34
2410154	1	51	1	married	1	Female	3	Other	3	Unknown	2	Right	2	2.Regional disease	0	Esophagus	0	Rigional extension	2	2.Parathyroidectomy	0	2	50	2	Unkown	0	70	0	3.02	3.084	0.83	858.2	36.8	103	829	35000	5	15.82	2.1
2382116	3	70	1	married	2	Male	3	Other	3	Unknown	2	Right	1	1.Local disease	0	0	0	confined to parathyroid	2	2.Parathyroidectomy	0	1	35	2	Unkown	0	71	0	3.82	3.848	0.6	823.7	38.6	125	185.3	17500	5	7.1	2.33
2799774	1	28	1	married	1	Female	3	Other	3	Unknown	1	Light	1	1.Local disease	0	0	0	confined to parathyroid	2	2.Parathyroidectomy	0	1	20	2	Unkown	0	54	0	3.09	3.186	0.74	695.7	35.2	19	259	2100	1	23.01	2.03
2828990	1	30	1	married	1	Female	3	Other	3	Unknown	2	Right	2	2.Regional disease	Thyroid	0	0	Rigional extension	2	2.Parathyroidectomy	0	1	25	2	Unkown	0	54	0	3.56	3.458	0.93	1758	45.1	61	1660	8625	1	13.59	2.24
2596838	2	57	1	married	1	Female	3	Other	3	Unknown	2	Right	1	1.Local disease	0	0	0	confined to parathyroid	2	2.Parathyroidectomy	0	1	15	2	Unkown	0	45	0	2.96	2.92	0.63	117.7	42	57	67.3	1500	NA	8.72	2.17
3124778	1	39	1	married	2	Male	3	Other	3	Unknown	1	Light	2	2.Regional disease	Thyroid	Recurrent laryngeal nerve、Esophagus	0	Rigional extension	1	1.En bloc radical resection	0	2	55	0	No	0	43	0	3.25	3.144	0.53	2387	45.3	70.8	446	25245	5	8.77	2.39
3540127	1	53	1	married	1	Female	3	Other	3	Unknown	1	Light	2	2.Regional disease	Thyroid	Recurrent laryngeal nerve、Esophagus	0	Rigional extension	1	1.En bloc radical resection	0	1	38	0	No	0	31	0	2.73	NA	0.96	241.5	NA	48	NA	6840	1	24.75	2.2
3987072	1	16	2	single	2	Male	3	Other	3	Unknown	1	Light	1	1.Local disease	0	0	0	confined to parathyroid	2	2.Parathyroidectomy	0	1	25	2	Unkown	0	15	0	2.82	2.72	1.29	195	45	59	187	5250	5	26.7	2.29
3988627	1	46	1	married	2	Male	3	Other	3	Unknown	2	Right	2	2.Regional disease	Thyroid	0	0	Rigional extension	2	2.Parathyroidectomy	0	2	44	0	No	0	15	0	3.21	3.088	0.93	1053	46.1	52	649	56760	1	3.62	2.39
3653439	3	73	1	married	1	Female	3	Other	3	Unknown	2	Right	1	1.Local disease	0	0	0	confined to parathyroid	2	2.Parathyroidectomy	0	1	35	2	Unkown	0	27	0	3.68	3.748	0.7	433	36.6	109	170	14175	NA	13.2	2.69
2475642	1	49	1	married	2	Male	3	Other	3	Unknown	2	Right	1	1.Local disease	0	0	0	confined to parathyroid	2	2.Parathyroidectomy	0	1	18	2	Unkown	0	67	0	2.99	2.982	0.48	160.8	40.4	83	98	1728	15	8.81	1.99
1803734	1	48	1	married	1	Female	3	Other	3	Unknown	1	Light	2	2.Regional disease	Thyroid	0	0	Rigional extension	1	1.En bloc radical resection	0	1	32	0	No	0	99	0	3.31	NA	0.81	270.5	NA	46	123	12512	5	6.42	2.07
1958343	1	35	1	married	1	Female	3	Other	3	Unknown	1	Light	1	1.Local disease	0	0	0	confined to parathyroid	2	2.Parathyroidectomy	0	1	25	2	Unkown	0	91	0	2.63	2.524	0.85	759.8	45.3	36	309	3750	5	33.62	2.07
2025073	1	49	1	married	1	Female	3	Other	3	Unknown	1	Light	1	1.Local disease	0	0	0	confined to parathyroid	1	1.En bloc radical resection	0	1	20	0	No	0	88	0	2.33	2.326	0.8	229	40.2	60	72	1600	1	15.67	1.8
2435161	2	60	1	married	1	Female	3	Other	3	Unknown	2	Right	1	1.Local disease	0	0	0	confined to parathyroid	1	1.En bloc radical resection	0	1	30	2	Unkown	0	69	1	3.48	3.51	0.95	631.6	38.5	122	147	4500	2	20.66	2.27
2785503	2	54	1	married	1	Female	3	Other	3	Unknown	2	Right	1	1.Local disease	0	0	0	confined to parathyroid	1	1.En bloc radical resection	0	1	30	0	No	0	55	0	3.03	2.97	0.66	733.9	43	56	170	12000	2	1.83	2.06
2899990	2	54	1	married	1	Female	3	Other	3	Unknown	2	Right	2	2.Regional disease	Thyroid	Recurrent laryngeal nerve	0	Rigional extension	1	1.En bloc radical resection	0	1	30	2	Unkown	0	51	0	2.6	2.502	1.01	78.29	44.9	72	64	6000	5	57.06	2.17
3633431	2	58	1	married	2	Male	3	Other	3	Unknown	1	Light	1	1.Local disease	0	0	0	confined to parathyroid	1	1.En bloc radical resection	0	1	15	2	Unkown	0	40	0	4.45	4.462	1.47	1324	39.4	342	199	1950	20	16.19	2.55
3974861	1	50	1	married	1	Female	3	Other	3	Unknown	2	Right	1	1.Local disease	0	0	0	confined to parathyroid	2	2.Parathyroidectomy	0	1	35	0	No	0	15	0	3.28	3.254	0.56	1398	41.3	39	493	19600	10	2.1	2.42
2598090	3	73	1	married	1	Female	3	Other	3	Unknown	2	Right	1	1.Local disease	0	0	0	confined to parathyroid	2	2.Parathyroidectomy	0	1	25	2	Unkown	0	62	0	3.3	3.164	0.69	549.1	46.8	164	136	7500	1	12.94	2.62
3153338	1	43	1	married	2	Male	3	Other	3	Unknown	2	Right	1	1.Local disease	0	0	0	confined to parathyroid	2	2.Parathyroidectomy	0	1	20	2	Unkown	0	43	0	2.99	2.704	0.97	127.9	54.3	66	71	4680	1	27.91	2.06
2442193	2	58	1	married	2	Male	3	Other	3	Unknown	1	Light	2	2.Regional disease	Rib muscle、Thyroid	Esophagus	0	Rigional extension	1	1.En bloc radical resection	0	2	45	0	No	0	36	1	3.73	3.844	0.72	683.9	34.3	153	329	27000	50	11.25	2.12
2487023	1	52	1	married	1	Female	3	Other	3	Unknown	2	Right	1	1.Local disease	0	0	0	confined to parathyroid	2	2.Parathyroidectomy	0	1	30	0	No	0	67	0	3.85	3.864	0.79	385.6	39.3	98	404	4800	NA	41.31	2.08

## Sheet: Sheet2
ID	Age	Sex
2112993	62	Male
3652522	51	Male
3471699	56	Male
3281913	77	Male
3844109	57	Male
2761358	36	Female
2966544/3107203	40	Female
3570852	55	Male
3532984	70	Male
3606275	22	Male
3147084	54	Male
2278413	60	Male
3406206	17	Female
3473316	68	Female
2620213	63	Male
3120162	30	Female
2266530	58	Female
2015281	60	Male
1974120	72	Male
3108136	53	Male
1729290	49	Female
2386014	44	Male
2562761	29	Female
2572307	45	Male
2602267	41	Male
3207571	49	Female
3415292	41	Male
3694976	76	Female
2210205	69	Male
2963712	30	Female
3102201	56	Female
3960575	40	Female
3648118	56	Female
1872878	31	Female
1401146	30	Female
2083785	52	Female
2410154	51	Female
2382116	70	Male
2799774	28	Female
2828990	30	Female
2596838	57	Female
3124778	39	Male
3540127	53	Female
3987072	16	Male
3988627	46	Male
3653439	73	Female
2475642	49	Male
1803734	48	Female
1958343	35	Female
2025073	49	Female
2435161	60	Female
2785503	54	Female
2899990	54	Female
3633431	58	Male
3974861	50	Female
2598090	73	Female
3153338	43	Male
2442193	58	Male
2487023	52	Female
